# Supplementary material for: Kinematic characteristics of the tennis serve from the ad and deuce court service positions in elite junior players
Source: PLoS One. 2021 Jul 22;16(7):e0252650. doi: 10.1371/journal.pone.0252650 (PMC8297898; doi:10.1371/journal.pone.0252650)
Supplement: S1 Dataset — (XLSX) [file pone.0252650.s001.xlsx]

## Sheet: data
Subject	handness	body_mass	body_height	sitting_heigt	BMI	r_serve_velocity	l_serve_velocity	r_foot_angle	r_front_knee_flexion	r_back_knee_flexion	r_front_knee_velocity	r_back_knee_velocity	r_trunk_extension	r_trunk_velocity	r_lateral_flexion	r_lateral_flexion_velocity	r_ShoulderExternalRotation	r_ShoulderInternalRotation_velocity	r_elbow_flexion	r_ellbow_extension_velocity	r_wrist_velocity	l_foot_angle	l_front_knee_flexion	l_back_knee_flexion	l_front_knee_velocity	l_back_knee_velocity	l_trunk_extension	l_trunk_velocity	l_lateral_flexion	l_lateral_flexion_velocity	l_ShoulderExternalRotation	l_ShoulderInternalRotation_velocity	l_elbow_flexion	l_elbow_extension_velocity	l_wrist_velocity	r_IMP_frontKneeFlexion	r_IMP_backKneeFlexion	r_IMP_TrunkExtension	r_IMP_LateralFlexion	r_IMP_ShoulderAbduction	r_IMP_ElbowFlexion	r_IMP_wristExtension	l_IMP_frontKneeFlexion	l_IMP_backKneeFlexion	l_IMP_TrunkExtension	l_IMP_LateralFlexion	l_IMP_ShoulderAbduction	l_IMP_ElbowFlexion	l_IMP_WristExtension
1	right	59.8	177.2	86	19	143.67	143	9.38	62.99	82.79	-426.85	-480.9	-55.81	540.1	19.95	-381.22	-113.43	-1924.63	129.76	-1309.81	936.6	5.17	64.25	82.17	-453.45	-519.22	-56.83	599.45	19.64	-400.92	-113.16	-2121.23	130.89	-1582.22	1043.44	24.71	11.12	-17.04	-23.48	110.24	21.38	-21.54	20.17	7.03	-16.6	-24.53	110.34	22.76	-28.79
2	right	38.6	148.5	73.2	17.5	131	128.67	49.48	58.29	82.97	-372.93	-551.55	-63.42	641	8.65	-328.86	-130.36	-1579.6	120.92	-1068.05	949.41	32.78	52.05	79.16	-410.12	-586.1	-63.44	615.96	5.83	-332.86	-133.57	-1460.41	121.58	-1041.2	781.49	36.57	14.27	-17.28	-30.65	112.19	12.07	-16.54	25.93	9.62	-20.56	-31.7	113.64	11.46	-17
3	left	71.8	182.2	87.5	21.6	167.67	171	54.37	90.17	75.04	-555.42	-478.12	-43.52	505.66	20.57	-527.11	-136.91	-2083.99	133.68	-1655.27	909.27	48.44	89.26	76.92	-512.83	-475.83	-40.57	466.4	19.7	-483.39	-139.72	-2026.37	133.06	-1634.41	874.22	43.48	-2.45	-6.85	-32.9	115.08	21.11	-15.12	40.28	-2.06	-8.96	-32.94	115.3	20.34	-13.07
4	right	42.8	151	75	18.8	135	134.33	28.82	76.52	77.8	-336.52	-614.18	-56.19	548.21	15.47	-396.12	-136.25	-2020.15	144.16	-1442.14	919.17	21.53	66.27	62.31	-309.55	-550.92	-57.71	569.77	17.41	-406.25	-136.35	-1951.43	139.6	-1279.82	878.04	21.72	-3.45	-19.61	-30.54	119.3	11.93	-22.88	19.19	-4.78	-19.36	-29.28	119.03	15.11	-22.98
5	right	65.5	183.6	90.5	19.4	152.67	153.67	51.8	56.98	65.31	-355.94	-392.77	-47.41	440.37	12.67	-323.88	-121.43	-1775.56	144.05	-1488.03	1240.78	36.45	56.18	68.75	-323.06	-485.09	-47.7	432.1	11.56	-311.79	-122.49	-1953.81	145.57	-1552.4	1363.14	15.01	-1.99	-8.76	-31.3	119.71	9.74	-34.06	14.37	-1.66	-11.58	-30.05	120.05	8.03	-34.26
6	right	44.2	172.2	82	14.9	130	139.67	22.84	75.46	68.78	-352.2	-446.77	-33.54	497.05	15.66	-458.84	-147.54	-2084.09	131.49	-1193.72	772.85	15.5	75.36	64.15	-371.09	-459.86	-33.05	490.89	16.09	-482.87	-150.11	-1970.02	135.83	-1135.95	782.5	9.13	1.76	4.19	-31.83	102.3	24.63	-22.77	7.13	1.65	2.39	-34.31	106.38	23.69	-23.11
7	right	69.5	183.6	87.8	20.6	172	171	34.12	87.11	86.08	-561.85	-530.04	-37.97	406.48	13.25	-364.9	-142.06	-1935.68	115.76	-1761.17	1177.83	16.41	83.73	84.1	-544.33	-549	-37.73	409.7	13.47	-393.87	-137.84	-1803.74	114.8	-1831.28	1190.9	41.58	0.94	-13.57	-25.47	113.65	20.32	-26.84	43.16	-0.49	-13.56	-26.37	116.36	12.19	-26.92
8	right	62.3	178.8	87.5	19.5	147.33	141	22.36	46.63	72.81	-366.04	-618.71	-43.49	488.93	19.38	-407.74	-142.51	-2495.03	137.11	-1918.14	885.82	9.63	47.45	74.55	-404.76	-585.33	-42.73	476.48	19.36	-361.69	-143.72	-2204.7	139.2	-1817.42	877.9	26.76	16.95	2.64	-24.18	114.17	9.61	-24.63	21.6	17.37	2.17	-23.5	112.9	13.49	-24.25
9	right	38.5	150.5	73.7	17	109	106.33	40.42	77.07	64.65	-554.28	-466.36	-51.85	398.84	26.52	-354.6	-135.42	-1356.97	127.15	-1110.53	1008.3	34.7	75.21	64.72	-497.99	-547.79	-51.72	454.58	28.14	-337.34	-144.82	-1573.68	120.23	-1223.27	1103.61	36.86	4.01	-13.42	-21.28	115.33	19.5	-11.98	36.6	18.78	-12.44	-19.24	115.65	17.96	-12.11
10	right	59.5	179.1	90.5	18.5	157.33	161	77.33	96.08	95.25	-458.19	-418.35	-24.5	472.03	22.39	-406.29	-149.06	-2220.18	120.24	-2120.59	803.64	70.41	92.05	90.68	-445.24	-482.73	-25.71	506.66	23.45	-436.58	-152.35	-2037.07	117.49	-2003.77	780.03	28.26	7.68	9.14	-24.41	107.84	11.26	-20.32	24.9	-0.84	10.77	-26.37	108.86	13.12	-20.47
11	right	83.3	191.7	93.4	22.7	175	173.33	58.02	50.93	71.6	-380.84	-402.78	-46.08	422.65	21.72	-362.72	-143.66	-2034.53	143.21	-1481.94	764.07	43.1	49.35	63.74	-403.41	-446.42	-45.91	443.62	21.4	-327.16	-142.15	-1847.41	143.47	-1387.27	774.21	34.86	22.65	-17.39	-24.4	103.98	38.66	-19.78	33.55	16.2	-15.77	-23.52	102.07	43.11	-20.5
12	right	83.7	197.4	99.3	21.5	173.33	162.67	40.64	86.95	86.12	-625.89	-711.52	-42.18	513.7	25.68	-685.98	-147.32	-1932.84	132.89	-1547.77	1354.93	45.33	85.78	84.38	-706.7	-718.33	-42.15	540.32	25.85	-698.85	-148.16	-1796.73	134.8	-1459.43	1681.91	31.02	14.71	-5.73	-31.38	125.64	16.05	-18.62	26.3	13.29	-5.76	-29.94	128.59	16.51	-12.78
13	left	54.9	173.5	84.4	18.2	157	153.5	27.63	59.86	68.07	-377.33	-464.78	-34.81	594.37	20.81	-502.62	-141.53	-2574.31	147.75	-1951.26	1504.92	28.81	61.2	62.69	-312.64	-483.36	-33.41	611.06	17.66	-471.43	-144.88	-2380.43	145.9	-1891.62	1505.95	38.48	8.65	4.37	-27.46	118.89	14.47	-20.59	34.75	3.72	3.25	-30.79	116.05	14.95	-20.66
14	right	85.2	195	94.4	22.4	168	167.67	38.86	78.05	89.38	-536.26	-674.34	-38.2	435.65	29.22	-434.8	-126.08	-2384.41	129.72	-1841.66	1765.51	26.97	74.95	91.33	-515.72	-676.26	-37.73	476.25	29.83	-449.58	-124.02	-2465.46	128.86	-1811.31	1697.85	18.95	-0.43	-6.39	-22.14	118.17	21.43	-8.93	18.48	1.5	-5.72	-23.3	117.16	19.47	-10.35
[truncated: 16 more columns]

## Sheet: Readme
Variable name	Unit	description in Table	additional description	Abbrevations
Subject			1-14'	BMI	body mass index
handness			left/right	l	left (ad court side)
body_mass	kg			IMP	impact
body_height	cm			r	right (deuce court side)
sitting_heigt	cm
BMI	kg/m²
r_serve_velocity	km/h	ball velocity on deuce court side
l_serve_velocity	km/h	ball velocity on ad court side		Methods
r_foot_angle	deg	Front foot position to baseline on deuce court side	foot angle at starting position relative to baseline	data are mean of the three fastest trials that landed in the target area
r_front_knee_flexion	deg	Front knee flexion on deuce court side
r_back_knee_flexion	deg	Back knee flexion on deuce court side
r_front_knee_velocity	deg/s	Front knee extension velocity on deuce court side
r_back_knee_velocity	deg/s	Back knee extension velocity on deuce court side
r_trunk_extension	deg	Trunk extension on deuce court side	Extension = negative values, Flexion = positive values
r_trunk_velocity	deg/s	Trunk flexion velocity on deuce court side
r_lateral_flexion	deg	Trunk tilt on deuce court side	lateral flexion to the right = positive values, lateral flexion to the left = negative values
r_lateral_flexion_velocity	deg/s	Trunk tilt velocity on deuce court side
r_ShoulderExternalRotation	deg	Shoulder external rotation on deuce court side
r_ShoulderInternalRotation_velocity	deg/s	Shoulder internal rotation velocity on deuce court side
r_elbow_flexion	deg	Elbow flexion on deuce court side
r_ellbow_extension_velocity	deg/s	Elbow extension velocity on deuce court side
r_wrist_velocity	deg/s	Wrist flexion velocity on deuce court side
l_foot_angle	deg	Front foot position to baseline on ad court side	foot angle at starting position relative to baseline
l_front_knee_flexion	deg	Front knee flexion on ad court side
l_back_knee_flexion	deg	Back knee flexion on ad court side
l_front_knee_velocity	deg/s	Front knee extension velocity on ad court side
l_back_knee_velocity	deg/s	Back knee extension velocity on ad court side
l_trunk_extension	deg	Trunk extension on ad court side	Extension = negative values, Flexion = positive values
l_trunk_velocity	deg/s	Trunk flexion velocity on ad court side
l_lateral_flexion	deg	Trunk tilt on ad court side	lateral flexion to the right = positive values, lateral flexion to the left = negative values
l_lateral_flexion_velocity	deg/s	Trunk tilt velocity on ad court side
l_ShoulderExternalRotation	deg	Shoulder external rotation on ad court side
l_ShoulderInternalRotation_velocity	deg/s	Shoulder internal rotation velocity on ad court side
l_elbow_flexion	deg	Elbow flexion on ad court side
l_elbow_extension_velocity	deg/s	Elbow extension velocity on ad court side
l_wrist_velocity	deg/s	Wrist flexion velocity on ad court side
r_IMP_frontKneeFlexion	deg	Front knee flexion at impact on deuce court side
r_IMP_backKneeFlexion	deg	Back knee flexion at impact on deuce court side
r_IMP_TrunkExtension	deg	Trunk extension at impact on deuce court side
r_IMP_LateralFlexion	deg	Trunk tilt at impact on deuce court side	lateral flexion to the right = positive values, lateral flexion to the left = negative values
r_IMP_ShoulderAbduction	deg	Shoulder abduction at impact on deuce court side
r_IMP_ElbowFlexion	deg	Elbow flexion at impact on deuce court side
r_IMP_wristExtension	deg	Wrist extension at impact on deuce court side
l_IMP_frontKneeFlexion	deg	Front knee flexion at impact on ad court side
l_IMP_backKneeFlexion	deg	Back knee flexion at impact on ad court side
l_IMP_TrunkExtension	deg	Trunk extension at impact on ad court side
l_IMP_LateralFlexion	deg	Trunk tilt at impact on ad court side	lateral flexion to the right = positive values, lateral flexion to the left = negative values
l_IMP_ShoulderAbduction	deg	Shoulder abduction at impact on ad court side
l_IMP_ElbowFlexion	deg	Elbow flexion at impact on ad court side
l_IMP_WristExtension	deg	Wrist extension at impact on ad court side
r_Ballimpact_X	mm	Ball impact location X (lateral)	right/left-wards
r_Ballimpact_Y	mm	Ball impact location Y (forward)	forwards
r_Ballimpact_Z	mm	Ball impact location Z (upward)	upwards
l_Ballimpact_X	mm	Ball impact location X (lateral)	right/left-wards
l_Ballimpact_Y	mm	Ball impact location Y (forward)	forwards
l_Ballimpact_Z	mm	Ball impact location Z (upward)	upwards
l_upperTorsoRotation_start	deg	Upper torso position to baseline at start on ad court side	upper torso rotation at starting position relative to baseline
l_upperTorsoRotation_maximum	deg	Max. upper torso position on ad court side	maximum upper torso rotation during preparation relative to baseline (clockwise)
l_upperTorsoRotation_impact	deg	Upper torso position to baseline at impact on ad court side	upper torso rotation at impact relative to baseline
l_upperTorsoRotation_counter	deg	Counter-upper torso rotation on ad court side	range of motion between upper torso starting position and maximum upper torso position during preparation
l_upperTorsoRotation_overall	deg	Upper torso rotation (ROM) on ad court side	range of motion from maximim upper torso position (during preparation) untill impact
r_upperTorsoRotation_start	deg	Upper torso position to baseline at start on deuce court side	upper torso rotation at starting position relative to baseline
r_upperTorsoRotation_maximum	deg	Max. upper torso position on deuce court side	maximum upper torso rotation during preparation relative to baseline (clockwise)
r_upperTorsoRotation_impact	deg	Upper torso position to baseline at impact on deuce court side	upper torso rotation at impact relative to baseline
r_upperTorsoRotation_counter	deg	Counter-upper torso rotation on deuce court side	range of motion between upper torso starting position and maximum upper torso position during preparation
r_upperTorsoRotation_overall	deg	Upper torso rotation (ROM) on deuce court side	range of motion from maximim upper torso position (during preparation) untill impact
